# Supplementary material for: Polyphasic OKJIP Chlorophyll a Fluorescence Transient in a Landrace and a Commercial Cultivar of Sweet Pepper (Capsicum annuum, L.) under Long-Term Salt Stress
Source: Plants (Basel). 2021 Apr 28;10(5):887. doi: 10.3390/plants10050887 (PMC8145502; doi:10.3390/plants10050887)
Supplement: Supplementary file 1 [file plants-10-00887-s001.zip]

Archive with 1 entries (1 files):
- plants-1180280-supplementary.xlsx
