# Supplementary material for: Polyphasic OKJIP Chlorophyll a Fluorescence Transient in a Landrace and a Commercial Cultivar of Sweet Pepper (Capsicum annuum, L.) under Long-Term Salt Stress
Source: Plants (Basel). 2021 Apr 28;10(5):887. doi: 10.3390/plants10050887 (PMC8145502; doi:10.3390/plants10050887)
Supplement: Supplementary file 1 [file plants-10-00887-s001.zip › plants-1180280-supplementary.xlsx]

## Sheet: PG_DAT 82
	Var_Combined	Variable	Genotype	Treatment		Variable	GenXSal	Mean	Std. deviation		median	F0	FK	FJ	FI	FM
	Fo | CGS0	F0	CG	S0		F0	CGS0	978.633	161.091	82	QAS0	1003	1476	2131.5	2944.5	3910
	Fo | CGS120	F0	CG	S120		F0	CGS120	1137.67	200.902		QAS120	915	1445	2225	3191	3889
	Fo | QAS0	F0	QA	S0		F0	QAS0	1077.77	257.158		CGS0	946.5	1442	2087	2834.5	3807
	Fo | QAS120	F0	QA	S120		F0	QAS120	934.467	89.5613		CGS120	1162.5	1828	2487.5	3159.5	3668.5
	FK | CGS0	FK	CG	S0		FK	CGS0	1471.6	188.713
	FK | CGS120	FK	CG	S120		FK	CGS120	1789.3	297.72			la tabella pivot NON fornisce i parametri secondo la serie OKJIP
	FK | QAS0	FK	QA	S0		FK	QAS0	1587.63	327.34		Somma di Std. deviation	Etichette di colonna
	FK | QAS120	FK	QA	S120		FK	QAS120	1469	139.018		Etichette di riga	F0	FI	FJ	FK	FM	Totale complessivo
	FJ | CGS0	FJ	CG	S0		FJ	CGS0	2118.17	220.779		CGS0	161.091	351.042	220.779	188.713	339.816	1261.44
	FJ | CGS120	FJ	CG	S120		FJ	CGS120	2465.73	286.357		CGS120	200.902	240.612	286.357	297.72	262.601	1288.19
	FJ | QAS0	FJ	QA	S0		FJ	QAS0	2234.53	315.571		QAS0	257.158	291.6	315.571	327.34	305.623	1497.29
	FJ | QAS120	FJ	QA	S120		FJ	QAS120	2269.8	178.877		QAS120	89.5613	188.318	178.877	139.018	228.65	824.425
	FI | CGS0	FI	CG	S0		FI	CGS0	2768.57	351.042		Totale complessivo	708.713	1071.57	1001.58	952.792	1136.69	4871.35
	FI | CGS120	FI	CG	S120		FI	CGS120	3127.17	240.612			ORDINE DEI PARAMETRI e delle combinazioni IN BASSO RIORDINATI
	FI | QAS0	FI	QA	S0		FI	QAS0	2897.8	291.6		Somma di Mean
	FI | QAS120	FI	QA	S120		FI	QAS120	3197.9	188.318			Fo	Fk	Fj	Fi	Fm
	FM | CGS0	FM	CG	S0		FM	CGS0	3673.6	339.816	mean	QA S0	1077.77	1587.63	2234.53	2897.8	3811
	FM | CGS120	FM	CG	S120		FM	CGS120	3647	262.601		QA S120	934.467	1469	2269.8	3197.9	3868.23
	FM | QAS0	FM	QA	S0		FM	QAS0	3811	305.623		CG S0	978.633	1471.6	2118.17	2768.57	3673.6
	FM | QAS120	FM	QA	S120		FM	QAS120	3868.23	228.65		CG S120	1137.67	1789.3	2465.73	3127.17	3647
										S.E	QAS0	46.9505	59.7639	57.6152	53.2386	55.7989
											QAS120	16.3516	25.3812	32.6583	34.3819	41.7456
											CGS0	29.411	34.4541	40.3085	64.0912	62.0416
											CGS120	36.6795	54.3559	52.2815	43.9296	47.9442
										S. Deviation	QAS0	257.158	327.34	315.571	291.6	305.623
											QAS120	89.5613	139.018	178.877	188.318	228.65
											CGS0	161.091	188.713	220.779	351.042	339.816
											CGS120	200.902	297.72	286.357	240.612	262.601

## Sheet: PG_DAT 167
											la tabella pivot NON fornisce i parametri secondo la serie OKJIP
	Var_Combined	Variable	Genotype	Treatment	GenXSal	Obs. without missing data	Mean	Std. deviation
	Fo | CGS0	F0	CG	S0	CGS0	40	1086.5	261.819			Somma di Obs. without missing data	Etichette di colonna
	Fo | CGS120	F0	CG	S120	CGS120	40	1461.05	487.495			Etichette di riga	F0	FI	FJ	FK	FM	Totale complessivo
	Fo | QAS0	F0	QA	S0	QAS0	40	1059.7	202.26			CGS0	40	40	40	40	40	200
	Fo | QAS120	F0	QA	S120	QAS120	60	1187.57	299.577			CGS120	40	40	40	40	40	200
	FK | CGS0	FK	CG	S0	CGS0	40	1685.58	303.662			QAS0	40	40	40	40	40	200
	FK | CGS120	FK	CG	S120	CGS120	40	2249.72	588.448			QAS120	60	60	60	60	60	300
	FK | QAS0	FK	QA	S0	QAS0	40	1664.92	252.095			Totale complessivo	180	180	180	180	180	900
	FK | QAS120	FK	QA	S120	QAS120	60	1898.47	406.165			ORDINE DEI PARAMETRI e delle combinazioni IN BASSO RIORDINATI
	FJ | CGS0	FJ	CG	S0	CGS0	40	2357.8	250.359				Fo	Fk	Fj	Fi	Fm
	FJ | CGS120	FJ	CG	S120	CGS120	40	2773.25	504.289		mean	QAS0	1059.7	1664.92	2451.55	3401.67	3981.7
	FJ | QAS0	FJ	QA	S0	QAS0	40	2451.55	313.635			QAS120	1187.57	1898.47	2574.52	3315.12	3824.35
	FJ | QAS120	FJ	QA	S120	QAS120	60	2574.52	388.976			CGS0	1086.5	1685.58	2357.8	3028.25	3877.18
	FI | CGS0	FI	CG	S0	CGS0	40	3028.25	337.86			CGS120	1461.05	2249.72	2773.25	3389.25	3787.85
	FI | CGS120	FI	CG	S120	CGS120	40	3389.25	441.822
	FI | QAS0	FI	QA	S0	QAS0	40	3401.67	489.192		S.E.	QAS0	31.98	39.8597	49.5901	77.348	31.6889
	FI | QAS120	FI	QA	S120	QAS120	60	3315.12	475.409			QAS120	38.6753	52.4356	50.2166	61.3751	43.1295
	FM | CGS0	FM	CG	S0	CGS0	40	3877.18	250.702			CGS0	41.3972	48.0132	39.5852	53.4203	39.6394
	FM | CGS120	FM	CG	S120	CGS120	40	3787.85	354.479			CGS120	77.0798	93.0418	79.7351	69.8583	56.048
	FM | QAS0	FM	QA	S0	QAS0	40	3981.7	200.418
	FM | QAS120	FM	QA	S120	QAS120	60	3824.35	334.08		S. Deviatio	QAS0	202.26	252.095	313.635	489.192	200.418
											QAS120	299.577	406.165	388.976	475.409	334.08
											CGS0	261.819	303.662	250.359	337.86	250.702
											CGS120	487.495	588.448	504.289	441.822	354.479
										n	QAS0	40	40	40	40	40
											QAS120	60	60	60	60	60
											CGS0	40	40	40	40	40
											CGS120	40	40	40	40	40
